# Supplementary material for: Characterizing fungal community shifts associated with Amauromyza karli Hendel (Diptera: Agromyzidae) infestation in quinoa
Source: Front Plant Sci. 2026 Apr 22;17:1741091. doi: 10.3389/fpls.2026.1741091 (PMC13144115; doi:10.3389/fpls.2026.1741091)
Supplement: Supplementary file 1 [file Table1.xlsx]

## Sheet: Sheet1
Supplementary Table S1: List of primers used in this study
Target gene	Primer	Direction	Primer sequence (5’-3’)	Reference
ITS	ITS1	Forward primer	GGAAGTAAAAGTCGTAACAAGG	White et al., 1990
	ITS4	Reverse primer	TCCTCCGCTTATTGATATGC	White et al., 1990
EF1-α	EF983F	Forward primer	GCYCCYGGHCAYCGTGAYTTYAT	Rehner and Buckley, 2005
	1567R	Reverse primer	ACHGTRCCRATACCACCSATCTT	Rehner and Buckley, 2005
ITS2	ITS3	Forward primer	GCATCGATGAAGAACGCAGC	White et al., 1990
	ITS4	Reverse primer	TCCTCCGCTTATTGATATGC	White et al., 1990
Rehner, S. A., and Buckley, E. (2005). A Beauveria phylogeny inferred from nuclear ITS and EF1-α sequences: evidence for cryptic diversification and links to Cordyceps teleomorphs. Mycologia 97, 84-98.
White, T. J., Bruns, T., Lee, S., and Taylor, J. W. (1990). "Amplification and direct sequencing of fungal ribosomal RNA genes for phylogenetics," in PCR Protocols: A Guide to Methods and Applications, eds M. A. Innis, D. H. Gelfand, J. J. Sninsky, and T. J. White (San Diego, CA: Academic Press), 315-322.
