# Supplementary material for: Characterizing fungal community shifts associated with Amauromyza karli Hendel (Diptera: Agromyzidae) infestation in quinoa
Source: Front Plant Sci. 2026 Apr 22;17:1741091. doi: 10.3389/fpls.2026.1741091 (PMC13144115; doi:10.3389/fpls.2026.1741091)
Supplement: Supplementary file 2 [file Table2.xlsx]

## Sheet: Sheet1
Supplementary Table S2: Distribution and taxonomic classification of core amplicon sequence variants found in soil rhizosphere
ASV	Prevalence	PrevPct	Total_reads	MeanAbund	Kingdom	Phylum	Class	Order	Family	Genus	Species	Guild	TrophicMode	ConfidenceRanking
ASV1	117	100	1462318	0.216724	k__Fungi	p__Ascomycota	c__Sordariomycetes	o__Hypocreales	f__Nectriaceae	g__Fusarium	s__equiseti	Animal Pathogen-Endophyte-Lichen Parasite-|Plant Pathogen|-Plant Saprotroph-Undefined Saprotroph-Wood Saprotroph	Pathotroph-Saprotroph-Symbiotroph	Possible
ASV2	117	100	583317	0.0913733	k__Fungi	p__Ascomycota	c__Dothideomycetes	o__Pleosporales	f__Pleosporaceae	g__Alternaria	NA	Animal Pathogen-Endophyte-|Plant Pathogen|-Plant Saprotroph-Wood Saprotroph	Pathotroph-Saprotroph-Symbiotroph	Possible
ASV3	117	100	266129	0.0704665	k__Fungi	p__Ascomycota	c__Sordariomycetes	o__Glomerellales	f__Plectosphaerellaceae	g__Plectosphaerella	NA	Endophyte-|Plant Pathogen|-Plant Saprotroph	Pathotroph-Saprotroph-Symbiotroph	Probable
ASV11	99	84.6	74206	0.0253877	k__Fungi	p__Ascomycota	c__Dothideomycetes	o__Pleosporales	f__Pleosporaceae	g__Alternaria	NA	Animal Pathogen-Endophyte-|Plant Pathogen|-Plant Saprotroph-Wood Saprotroph	Pathotroph-Saprotroph-Symbiotroph	Possible
ASV5	117	100	150619	0.0179774	k__Fungi	p__Ascomycota	c__Sordariomycetes	o__Glomerellales	f__Plectosphaerellaceae	g__Gibellulopsis	s__piscis	|Plant Pathogen|-Plant Saprotroph	Pathotroph-Saprotroph	Probable
ASV13	117	100	74454	0.0147962	k__Fungi	p__Ascomycota	c__Sordariomycetes	o__Hypocreales	f__Stachybotryaceae	g__Stachybotrys	s__chartarum	Plant Pathogen-Plant Saprotroph-|Wood Saprotroph|	Pathotroph-Saprotroph	Highly Probable
ASV10	113	96.6	82635	0.013171	k__Fungi	p__Ascomycota	c__Dothideomycetes	o__Cladosporiales	f__Cladosporiaceae	g__Cladosporium	s__herbarum	Animal Pathogen-Endophyte-Lichen Parasite-Plant Pathogen-|Plant Saprotroph|-Wood Saprotroph	Pathotroph-Saprotroph-Symbiotroph	Possible
ASV9	114	97.4	82833	0.0130692	k__Fungi	p__Ascomycota	c__Sordariomycetes	o__Hypocreales	f__Nectriaceae	NA	NA	Animal Pathogen-Endophyte-Fungal Parasite-Lichen Parasite-Plant Pathogen-Wood Saprotroph	Pathotroph-Saprotroph-Symbiotroph	Possible
ASV18	116	99.1	54493	0.011972	k__Fungi	p__Ascomycota	c__Leotiomycetes	o__Thelebolales	f__Pseudeurotiaceae	g__Pseudogymnoascus	NA	Animal Pathogen-|Undefined Saprotroph|	Pathotroph-Saprotroph-Symbiotroph	Possible
ASV21	107	91.5	50444	0.0104406	k__Fungi	p__Ascomycota	c__Sordariomycetes	o__Hypocreales	f__Nectriaceae	g__Fusarium	s__tricinctum	Animal Pathogen-Endophyte-Lichen Parasite-|Plant Pathogen|-Plant Saprotroph-Undefined Saprotroph-Wood Saprotroph	Pathotroph-Saprotroph-Symbiotroph	Possible
ASV20	100	85.5	48896	0.0095239	k__Fungi	p__Ascomycota	c__Sordariomycetes	o__Hypocreales	f__Nectriaceae	g__Fusarium	s__lunatum	Animal Pathogen-Endophyte-Lichen Parasite-|Plant Pathogen|-Plant Saprotroph-Undefined Saprotroph-Wood Saprotroph	Pathotroph-Saprotroph-Symbiotroph	Possible
ASV23	113	96.6	47608	0.00809857	k__Fungi	p__Ascomycota	c__Sordariomycetes	o__Hypocreales	f__Nectriaceae	g__Fusarium	s__solani	Animal Pathogen-Endophyte-Lichen Parasite-|Plant Pathogen|-Plant Saprotroph-Undefined Saprotroph-Wood Saprotroph	Pathotroph-Saprotroph-Symbiotroph	Possible
ASV33	111	94.9	26955	0.00567083	k__Fungi	p__Ascomycota	c__Sordariomycetes	o__Glomerellales	f__Glomerellaceae	g__Colletotrichum	s__coccodes	Endophyte-|Plant Pathogen|-Plant Saprotroph	Pathotroph-Saprotroph-Symbiotroph	Probable
ASV50	107	91.5	15533	0.00455943	k__Fungi	p__Ascomycota	c__Sordariomycetes	o__Glomerellales	f__Plectosphaerellaceae	g__Gibellulopsis	s__piscis	|Plant Pathogen|-Plant Saprotroph	Pathotroph-Saprotroph	Probable
ASV42	107	91.5	18676	0.00352867	k__Fungi	p__Ascomycota	c__Pezizomycetes	o__Pezizales	f__Pseudombrophilaceae	g__Heydenia	NA	|Plant Saprotroph|	Saprotroph	Probable
ASV49	96	82.1	17040	0.0030683	k__Fungi	p__Mortierellomycota	c__Mortierellomycetes	o__Mortierellales	f__Mortierellaceae	g__Mortierella	NA	Endophyte-Plant Saprotroph-|Undefined Saprotroph|	Saprotroph-Symbiotroph	Probable
ASV59	102	87.2	13823	0.00299207	k__Fungi	p__Ascomycota	c__Leotiomycetes	o__Thelebolales	f__Thelebolaceae	g__Thelebolus	NA	|Dung Saprotroph|-Endophyte-Plant Saprotroph-Undefined Saprotroph	Saprotroph-Symbiotroph	Probable
ASV58	100	85.5	13116	0.00273198	k__Fungi	p__Ascomycota	c__Sordariomycetes	o__Glomerellales	f__Plectosphaerellaceae	g__Plectosphaerella	s__plurivora	Endophyte-|Plant Pathogen|-Plant Saprotroph	Pathotroph-Saprotroph-Symbiotroph	Probable
ASV54	112	95.7	15910	0.00255219	k__Fungi	p__Ascomycota	c__Sordariomycetes	o__Hypocreales	f__Nectriaceae	g__Neocosmospora	s__nirenbergiana	|Undefined Saprotroph|	Saprotroph	Probable
ASV69	112	95.7	10347	0.00228081	k__Fungi	p__Ascomycota	c__Sordariomycetes	o__Glomerellales	f__Plectosphaerellaceae	g__Verticillium	s__nonalfalfae	Animal Pathogen-Endophyte-Fungal Parasite-Plant Pathogen-Wood Saprotroph	Pathotroph-Saprotroph-Symbiotroph	Possible
ASV87	110	94	7686	0.00152297	k__Fungi	p__Ascomycota	c__Sordariomycetes	o__Hypocreales	f__Nectriaceae	g__Fusicolla	s__septimanifiniscientiae	|Fungal Parasite|	Pathotroph	Probable
ASV88	107	91.5	7520	0.00144668	k__Fungi	p__Ascomycota	c__Sordariomycetes	o__Hypocreales	f__Nectriaceae	g__Neonectria	s__candida	|Plant Pathogen|	Pathotroph	Probable
ASV99	97	82.9	6531	0.00109062	k__Fungi	p__Ascomycota	c__Sordariomycetes	o__Xylariales	f__Microdochiaceae	g__Microdochium	NA	Endophyte-|Plant Pathogen|	Pathotroph-Symbiotroph	Possible
The raw amplicon sequence data have been submitted to the NCBI Sequence Read Archive (SRA) under BioProject PRJNA1437130 (submission ID: SUB16060237).
