# Supplementary material for: Characterizing fungal community shifts associated with Amauromyza karli Hendel (Diptera: Agromyzidae) infestation in quinoa
Source: Front Plant Sci. 2026 Apr 22;17:1741091. doi: 10.3389/fpls.2026.1741091 (PMC13144115; doi:10.3389/fpls.2026.1741091)
Supplement: Supplementary file 3 [file Table3.xlsx]

## Sheet: Sheet1
Supplementary Table S3: Results of indicator species analysis
	High adult density	Low adult density	Group	Indicator value	p.value	Kingdom	Phylum	Class	Order	Family	Genus	Species
ASV5	1	0	1	0.263509	0.0001	k__Fungi	p__Ascomycota	c__Sordariomycetes	o__Glomerellales	f__Plectosphaerellaceae	g__Gibellulopsis	s__piscis
ASV10	0	1	2	0.290463	0.0001	k__Fungi	p__Ascomycota	c__Dothideomycetes	o__Cladosporiales	f__Cladosporiaceae	g__Cladosporium	s__herbarum
ASV11	0	1	2	0.229157	0.0001	k__Fungi	p__Ascomycota	c__Dothideomycetes	o__Pleosporales	f__Pleosporaceae	g__Alternaria	NA
ASV13	1	0	1	0.387906	0.0001	k__Fungi	p__Ascomycota	c__Sordariomycetes	o__Hypocreales	f__Stachybotryaceae	g__Stachybotrys	s__chartarum
ASV18	1	0	1	0.451001	0.0001	k__Fungi	p__Ascomycota	c__Leotiomycetes	o__Thelebolales	f__Pseudeurotiaceae	g__Pseudogymnoascus	NA
ASV20	1	0	1	0.37449	0.0001	k__Fungi	p__Ascomycota	c__Sordariomycetes	o__Hypocreales	f__Nectriaceae	g__Fusarium	s__lunatum
ASV21	1	0	1	0.490415	0.0001	k__Fungi	p__Ascomycota	c__Sordariomycetes	o__Hypocreales	f__Nectriaceae	g__Fusarium	s__tricinctum
ASV33	1	0	1	0.172889	0.0401	k__Fungi	p__Ascomycota	c__Sordariomycetes	o__Glomerellales	f__Glomerellaceae	g__Colletotrichum	s__coccodes
ASV42	1	0	1	0.182876	0.0411	k__Fungi	p__Ascomycota	c__Pezizomycetes	o__Pezizales	f__Pseudombrophilaceae	g__Heydenia	NA
ASV49	1	0	1	0.240676	0.0001	k__Fungi	p__Mortierellomycota	c__Mortierellomycetes	o__Mortierellales	f__Mortierellaceae	g__Mortierella	NA
ASV54	1	0	1	0.22994	0.0104	k__Fungi	p__Ascomycota	c__Sordariomycetes	o__Hypocreales	f__Nectriaceae	g__Neocosmospora	s__nirenbergiana
ASV58	0	1	2	0.189521	0.0409	k__Fungi	p__Ascomycota	c__Sordariomycetes	o__Glomerellales	f__Plectosphaerellaceae	g__Plectosphaerella	s__plurivora
ASV59	1	0	1	0.192566	0.0031	k__Fungi	p__Ascomycota	c__Leotiomycetes	o__Thelebolales	f__Thelebolaceae	g__Thelebolus	NA
ASV87	1	0	1	0.290265	0.0011	k__Fungi	p__Ascomycota	c__Sordariomycetes	o__Hypocreales	f__Nectriaceae	g__Fusicolla	s__septimanifiniscientiae
ASV88	1	0	1	0.210406	0.0154	k__Fungi	p__Ascomycota	c__Sordariomycetes	o__Hypocreales	f__Nectriaceae	g__Neonectria	s__candida
The raw amplicon sequence data have been submitted to the NCBI Sequence Read Archive (SRA) under BioProject PRJNA1437130 (submission ID: SUB16060237).
